# Supplementary material for: Data on the sensory characteristics and chemical composition of the edible red seaweed dulse (Palmaria palmata) after dry and semi-dry storage
Source: Data Brief. 2020 Sep 29;33:106343. doi: 10.1016/j.dib.2020.106343 (PMC7528191; doi:10.1016/j.dib.2020.106343)
Supplement: Supplementary file 1 [file mmc1.zip]

Archive with 4 entries (4 files):
- Raw data - Water_oil binding Swelling capacity.xlsx
- Raw data - Chemical analysis Moisture Water activity.xlsx
- Raw data - Color profile.xlsx
- Raw data - Free amino acid profile.xlsx
