# Supplementary material for: Data on the sensory characteristics and chemical composition of the edible red seaweed dulse (Palmaria palmata) after dry and semi-dry storage
Source: Data Brief. 2020 Sep 29;33:106343. doi: 10.1016/j.dib.2020.106343 (PMC7528191; doi:10.1016/j.dib.2020.106343)
Supplement: Supplementary file 1 [file mmc1.zip › Raw data - Water_oil binding Swelling capacity.xlsx]

## Sheet: Physico-chem
Sample	Replicate	WBC (g-1 water (g-1(dry sample))	OBC (g-1 oil (g-1(dry sample))	SC (mL (g-1(dry sample))
D-0	1	4.78219	2.47943	3.17
D-0	1	4.55406	3.03696
D-0	1	4.74339	3.6981
D-0	2	4.78866	2.69741	3.24
D-0	2	4.92143	2.90133
D-0	2	4.97361	3.49895
D-0	3	4.42288	4.02202	3.56
D-0	3	4.34793	3.98017
D-0	3	4.38853	3.83743
D-126	1	4.33399	2.32031	3.89927
D-126	1	4.37519	2.49427
D-126	1	4.29145	2.57889
D-126	2	4.59992	2.22612	3.63658
D-126	2	4.61307	2.58507
D-126	2	4.60795	2.43388
D-126	3	3.89431	2.23185	3.58474
D-126	3	4.23587	2.64401
D-126	3	4.06118	2.14067
SD-12	1	3.50216	2.94989	3.25
SD-12	1	3.46159	3.23752
SD-12	1	3.41567	3.69312
SD-12	2	3.83287	2.25365	3.15
SD-12	2	3.86884	3.05456
SD-12	2	3.84912	2.40903
SD-12	3	3.92432	3.06102	2.2
SD-12	3	3.81679	2.79366
SD-12	3	3.72958	2.30849
SD-61	1	3.85793	2.86887	2.81
SD-61	1	3.92815	2.91792
SD-61	1	3.88857	2.85389
SD-61	2	3.85705	3.03735	2.05
SD-61	2	4.01083	2.65105
SD-61	2	4.0175	2.93477
SD-61	3	3.88696	3.14939	2.48
SD-61	3	3.90888	2.44831
SD-61	3	3.99184	2.52574
SD-126	1	3.41319	2.00689	3.06005
SD-126	1	3.45577	2.12059
SD-126	1	3.53778	2.53024
SD-126	2	3.87771	2.14754	3.21353
SD-126	2	3.92881	2.09586
SD-126	2	4.00182	2.0803
SD-126	3	4.03773	2.28143	4.09225
SD-126	3	4.07396	2.61607
SD-126	3	4.00897	2.60644
