# Supplementary material for: Data on the sensory characteristics and chemical composition of the edible red seaweed dulse (Palmaria palmata) after dry and semi-dry storage
Source: Data Brief. 2020 Sep 29;33:106343. doi: 10.1016/j.dib.2020.106343 (PMC7528191; doi:10.1016/j.dib.2020.106343)
Supplement: Supplementary file 1 [file mmc1.zip › Raw data - Chemical analysis Moisture Water activity.xlsx]

## Sheet: MC, aw, chem. charact.
Sample	Replicate	Moisture (% DW)	Soluble proteins (g 100g-1 DW)	Soluble carbohydrates (g 100g-1 DW)	R-PE (g 100g-1 DW)	Lipids (g 100g-1 DW)	Ashes (g 100g-1 DW)	aw	Total N (g 100g-1 DW)
D-0	1	5.34732	2.08003	3.49266	1.66614	1.15997	41.3	0.27	2.86274
D-0	1	5.59809	2.11902	3.16685	1.56069	2.5203	41
D-0	1	4.5724	2.29892	3.10278	1.94031	1.99304	41.5
D-0	2	5.44657	2.2051	2.40566	2.09679	1.86381	45	0.268	3.31982
D-0	2	5.67579	2.28861	3.28792	2.09679	2.13915	42.2
D-0	2	5.59519	2.15632	2.58098	1.69438	1.5673	45.1
D-0	3	5.82334	1.75981	2.11831	1.48797	1.9762	46.7	0.293	3.02207
D-0	3	5.80626	1.72463	2.02065	1.35997	2.1462	40.8
D-0	3	6.01975	1.61819	1.8931	1.29673	2.22057	43.4
D-126	1	6.19776	1.78504	1.94395	1.27653	1.96806	40.7	0.278
D-126	1	6.09009	1.91344	2.12255	1.35939	2.19594	42.7
D-126	1	6.15018	1.66846	1.61205	1.33453	2.06128	41.7
D-126	2	6.24036	1.85937	1.73698	1.27427	1.88463	39.4	0.299	3.0224
D-126	2	7.89945	1.96043	1.78517	1.40795	1.91587	35.6
D-126	2	5.97777	2.10935	1.47192	1.54143	1.54103	40.3
D-126	3	5.49254	1.96594	2.59527	1.48038	2.22234	37.2	0.294	3.02634
D-126	3	5.82829	1.89862	2.83023	1.32346	2.35671	41.2
D-126	3	6.17129	1.98442	2.81585	1.28172	2.62546	43.4
SD-12	1	19.5976	1.85202	2.87893	1.72625	0.779707	43.6625	0.625	2.9488
SD-12	1	19.099	1.72985	3.24326	1.51833	1.68417	45.9496
SD-12	1	18.3579	1.82072	2.79919	1.62279	0.405448	41.8952
SD-12	2	18.224	1.87616	3.1973	1.58797	1.86887	40.4034	0.625	3.17851
SD-12	2	18.2733	1.85493	2.76865	1.56759	2.28649	42.4915
SD-12	2	18.3703	1.85483	3.90213	1.50395	2.08812	53.3492
SD-12	3	18.504	2.22812	3.23897	1.82902	2.03742	46.9865		3.0929
SD-12	3	18.1445	1.59557	2.50535	1.33006	2.15177	44.3877
SD-12	3	17.9361	1.80137	3.33445	1.39293	2.33888	45.4272
SD-61	1	19.8729	1.17809	4.69933	0.764655	1.82095	42.8397	0.634	3.08227
SD-61	1	20.8343	0.943207	3.6603	0.486574	1.67359	44.9448
SD-61	1	19.9862	1.00326	2.45765	0.865702	0.51576	45.2606
SD-61	2	20.5144	0.975673	3.42588	0.372632	1.79964	40.3332	0.648	3.48053
SD-61	2	21.5403	1.19889	3.44126	0.626699	2.71005	43.509
SD-61	2	20.8936	1.13572	3.16016	0.575886	2.12781	42.8739
SD-61	3	24.2186	1.35721	3.41975	0.885572	1.9082	43.7515	0.664	2.93766
SD-61	3	22.5716	1.46442	3.88192	0.995214	1.99254	40.4833
SD-61	3	22.9555	1.21284	3.16543	0.683155	1.87657	37.9531
SD-126	1	19.9563	1.11157	3.81822	0.526369	1.82767	44.2818	0.636
SD-126	1	20.9231	1.09899	2.9388	0.543079	1.89033	44.5951
SD-126	1	20.584	1.00044	3.216	0.601565	1.97388	43.8641
SD-126	2	17.5322	1.12325	2.92913	0.645898	2.04464	39.7395	0.578	3.42172
SD-126	2	17.4773	0.958554	2.34624	0.520073	2.01319	37.5376
SD-126	2	17.1315	1.04452	2.60173	0.503297	1.88736	43.6191
SD-126	3	19.1107	1.06523	2.68197	0.578408	1.73941	45.1619	0.589	3.10364
SD-126	3	18.8389	1.03896	2.3611	0.511346	1.62415	44.638
SD-126	3	18.6415	1.02778	2.42308	0.494581	1.46698	44.0093
