# Supplementary material for: Data on the sensory characteristics and chemical composition of the edible red seaweed dulse (Palmaria palmata) after dry and semi-dry storage
Source: Data Brief. 2020 Sep 29;33:106343. doi: 10.1016/j.dib.2020.106343 (PMC7528191; doi:10.1016/j.dib.2020.106343)
Supplement: Supplementary file 1 [file mmc1.zip › Raw data - Color profile.xlsx]

## Sheet: Color
Sample	Replicate	L*	a*	b*
D-0	initial batch	29.6275	5.42118	1.25176
D-0	initial batch	25.302	3.71765	-1.26118
D-0	initial batch	29.5412	2.50353	-1.17647
D-0	initial batch	29.8	5.54353	-0.178824
D-0	initial batch	25.2863	5.12	-0.498824
D-126	1	27.7804	4.92235	0.414118
D-126	1	26.1647	8.48	2.21176
D-126	1	24.2314	2.65412	-1.72235
D-126	1	25.098	7.48235	1.41176
D-126	1	26.3922	5.83529	0.828235
D-126	2	24.2588	5.43059	-0.103529
D-126	2	23.949	4.90353	0.367059
D-126	2	32.4431	6.08941	0.0470588
D-126	2	26.9176	3.81176	-0.752941
D-126	2	27.0941	5.50588	-0.32
D-126	3	25.5098	3.81176	-1.46824
D-126	3	26.9451	3.20941	-1.07294
D-126	3	29.0392	5.55294	0.263529
D-126	3	27.9765	4.07529	-0.818824
D-126	3	26.8275	5.48706	-0.225882
SD-0	1	35.5255	5.81647	-1.08235
SD-0	1	33.9804	5.49647	-1.10118
SD-0	1	34.5059	4.41412	-1.61882
SD-0	1	35.5098	5.64706	-0.668235
SD-0	1	33.9961	4.95059	-0.865882
SD-0	2	29.6745	3.41647	-1.60941
SD-0	2	30.5059	4.60235	-1.04471
SD-0	2	32.4824	4.54588	-1.42118
SD-0	2	32.2353	5.44941	-0.611765
SD-0	2	34.3451	6.01412	-0.555294
SD-0	3	34.9961	5.48706	-0.677647
SD-0	3	35.3333	5.72235	-0.884706
SD-0	3	35.4667	5.78824	-0.423529
SD-0	3	34.0941	5.93882	-0.235294
SD-0	3	36.1373	5.72235	-0.432941
SD-61	1	31.7529	8.37647	-1.23294
SD-61	1	35.1882	7.28471	-1.61882
SD-61	1	35.2431	6.31529	-1.41176
SD-61	1	34.9922	6.89882	-1.76941
SD-61	1	36.1922	7.50118	-1.67529
SD-61	2	33.0941	8.09412	-1.84471
SD-61	2	35.0471	8.69647	-1.95765
SD-61	2	35.9451	7.84	-1.65647
SD-61	2	36.2196	5.96706	-1.64706
SD-61	2	38.5686	5.97647	-1.88235
SD-61	3	35.8588	5.98588	-1.19529
SD-61	3	35.9098	7.02118	-1.21412
SD-61	3	33.349	7.75529	-1.09176
SD-61	3	34.1255	8.80941	-0.508235
SD-61	3	33.9412	8.43294	-0.489412
SD-126	1	35.2039	9.56235	-2.80471
SD-126	1	36.8118	10.6635	-2.98353
SD-126	1	34.8157	10.0612	-2.45647
SD-126	1	36.251	9.40235	-0.809412
SD-126	1	34.4824	8.51765	-1.71294
SD-126	2	33.8431	8.92235	-2.25882
SD-126	2	34.6157	7.77412	-2.02353
SD-126	2	34.2549	6.73882	-2.76706
SD-126	2	36.2157	7.26588	-2.05176
SD-126	2	35.3922	7.00235	-1.92
SD-126	3	34.1647	9.22353	-2.19294
SD-126	3	34.2627	9.49647	-1.09176
SD-126	3	38.2118	10.8047	-0.592941
SD-126	3	39.0392	12.7624	-0.583529
SD-126	3	38.749	10.2588	-0.752941
