# Supplementary material for: Data on the sensory characteristics and chemical composition of the edible red seaweed dulse (Palmaria palmata) after dry and semi-dry storage
Source: Data Brief. 2020 Sep 29;33:106343. doi: 10.1016/j.dib.2020.106343 (PMC7528191; doi:10.1016/j.dib.2020.106343)
Supplement: Supplementary file 1 [file mmc1.zip › Raw data - Free amino acid profile.xlsx]

## Sheet: FAAs
				The values for individual and total FAAs are expressed in mg g-1 DW
Samples	Replicate	Extraction	HPLC run	Asp	Glu	Asn	His	Ser	Gln	Gly/Arg	Thr	Ala	Tyr	Met	Val	Phe	Ile	Leu	Lys	Total
D-0	1	1	A	3.56793	3.79499	0.19445	0.0256952	0.0608269	0.253122	0.282672	0.0786725	1.31321	0.0929284	0.114248	0.299238	0.229837	0.183781	0.29622	0.133455	10.9213
D-0	1	1	B	3.6335	3.72107	0.19331	0.0233402	0.0574861	0.251072	0.290489	0.081038	1.31194	0.0994457	0.114557	0.296105	0.228622	0.182573	0.294742	0.134596	10.9139
D-0	1	2	A	3.2974	3.634	0.221218	0.0353481	0.0359144	0.161882	0.302529	0.083156	1.60606	0.0946492	0.106083	0.308057	0.190136	0.189541	0.311947	0.144949	10.7229
D-0	1	2	B	3.29046	3.64427	0.216262	0	0.0230681	0.153542	0.313208	0.0899987	1.6082	0.101826	0.110814	0.315146	0.209278	0.190499	0.310542	0.13978	10.7169
D-0	1	3	A	3.27664	3.57164	0.221074	0.0295947	0.0416193	0.1599	0.307186	0.0859852	1.63823	0.0863234	0.103273	0.31347	0.208432	0.189107	0.307009	0.150603	10.6901
D-0	1	3	B	3.28894	3.56635	0.222681	0	0.0346956	0.151376	0.312188	0.0900461	1.66286	0.0956698	0.105807	0.313813	0.207812	0.178522	0.291272	0.145915	10.6679
D-0	2	1	A	2.92607	3.69536	0.282666	0	0.043667	0.263116	0.366227	0.0923112	1.54984	0.101741	0.116411	0.37753	0.214461	0.216825	0.370435	0.167115	10.7838
D-0	2	1	B	2.87923	3.67186	0.280045	0.0276764	0.061827	0.277674	0.367631	0.100852	1.54857	0.100371	0.11783	0.374088	0.214444	0.217609	0.370214	0.170717	10.7806
D-0	2	2	A	2.91418	3.80929	0.284367	0	0.0510471	0.251019	0.359336	0.0976155	1.54807	0.102843	0.0907893	0.350249	0.169274	0.214006	0.36174	0.19037	10.7942
D-0	2	2	B	2.86261	3.73769	0.280506	0.0258126	0.0561092	0.263491	0.353107	0.0977808	1.54831	0.0988824	0.111318	0.377831	0.211286	0.215904	0.372015	0.175429	10.7881
D-0	2	3	A	2.72858	3.79159	0.277149	0.0203186	0.059861	0.210176	0.322938	0.100497	1.65405	0.111529	0.0987694	0.359477	0.212529	0.226128	0.376775	0.188018	10.7384
D-0	2	3	B	2.73179	3.82048	0.278153	0	0.0393252	0.195555	0.322892	0.102993	1.65556	0.109003	0.111314	0.373582	0.213624	0.223931	0.375616	0.187919	10.7417
D-0	3	1	A	3.13929	3.3239	0.216388	0	0.0408394	0.156861	0.271968	0.0870399	1.74627	0.127272	0.161684	0.390097	0.27316	0.236256	0.383935	0.146571	10.7015
D-0	3	1	B	3.12374	3.35642	0.217016	0.000143392	0.0434396	0.159095	0.274724	0.0942849	1.74451	0.104228	0.162052	0.389178	0.273101	0.236718	0.384175	0.1511	10.7139
D-0	3	2	A	3.31266	3.2671	0.22188	0	0.0468372	0.168919	0.290139	0.0921597	1.63474	0.127084	0.164911	0.381544	0.279783	0.234549	0.386425	0.156483	10.7652
D-0	3	2	B	3.29971	3.2692	0.221588	0	0.0454617	0.170703	0.290803	0.0974164	1.63739	0.127622	0.165941	0.380562	0.280271	0.235828	0.387769	0.152811	10.7631
D-0	3	3	A	2.927	3.92626	0.220243	0	0.0390801	0.176945	0.274557	0.0883567	1.57001	0.114208	0.140001	0.386409	0.236002	0.221589	0.37683	0.153981	10.8515
D-0	3	3	B	2.89016	3.88841	0.220073	0.025472	0.0536744	0.187029	0.276458	0.101825	1.57557	0.112918	0.141982	0.383234	0.238007	0.218563	0.374199	0.148259	10.8358
D-126	1	1	A	0.720737	1.86588	0.139634	0.00942353	0.04072	0.0896037	0.252624	0.117441	2.23032	0.0724364	0.0558384	0.163133	0.164113	0.103938	0.190653	0.10187	6.31837
D-126	1	1	B	0.585783	1.39563	0.108069	0.00597236	0.0407303	0.0945407	0.187834	0.0760827	1.76924	0.05645	0.0425108	0.126434	0.127651	0.0808148	0.149732	0.0819926	4.92947
D-126	1	2	A	0.493035	1.26155	0.101936	0.00487637	0.0174036	0	0.180768	0.104037	1.47897	0.0589369	0.01232	0.099425	0.0891451	0.0669594	0.121727	0.0652365	4.15633
D-126	1	2	B	0.647153	1.71188	0.113621	0.00732081	0.0218485	0.0872312	0.234844	0.140939	1.96766	0.066477	0.0267623	0.142406	0.103226	0.0855319	0.175529	0.0913296	5.62376
D-126	1	3	A	0.577133	1.46512	0.136509	0.0314017	0.104185	0.0942846	0.223236	0.128614	1.55397	0.0727936	0.0219556	0.13299	0.0849984	0.0725438	0.138199	0.0980831	4.93602
D-126	1	3	B	0.638712	1.75598	0.144259	0.0102366	0.0349022	0.135908	0.202268	0.10277	1.80735	0.0716464	0.0271935	0.145391	0.106801	0.0912561	0.182515	0.0895777	5.54677
D-126	2	1	A	0.639751	1.6616	0.135159	0.00896946	0.0563597	0.113002	0.234581	0.090663	1.93074	0.0637869	0.0309166	0.149295	0.133264	0.0827998	0.156055	0.0875345	5.57448
D-126	2	1	B	1.22475	5.34577	0.194096	0.001811	0.021037	0.143312	0.430115	0.117484	3.5555	0.0688724	0.0588618	0.199772	0.180052	0.136948	0.257873	0.15854	12.0948
D-126	2	2	A	0.451726	0.373189	0.125026	0.00890828	0.0150264	0.0650185	0.187331	0.101111	1.375	0.0590061	0.0139043	0.0984526	0.070502	0.060798	0.113165	0.0753407	3.19351
D-126	2	2	B	0.445455	0.474495	0.110467	0.00957346	0.0194385	0.063804	0.185105	0.0950871	1.37766	0.0547715	0.0156955	0.110074	0.0644554	0.0639467	0.0634784	0.0769522	3.23046
D-126	2	3	A	0.5026	0.627721	0.125479	0.00819839	0.0296367	0.098033	0.202942	0.10163	1.41836	0.0591142	0.0184877	0.107713	0.0709798	0.0626068	0.122374	0.081477	3.63735
D-126	2	3	B	0.432828	0.477334	0.107357	0.00588013	0.0144371	0.0624168	0.176977	0.0876083	1.22099	0.0359084	0.0124547	0.0893828	0.0661515	0.0545585	0.0998747	0.0595486	3.00371
D-126	3	1	A	0.340029	1.0763	0.089664	0.00372112	0.0370959	0.0476655	0.149379	0.0449725	1.24208	0.0385574	0.0177769	0.103528	0.0872041	0.0569795	0.107687	0.0653519	3.50799
D-126	3	1	B	0.492162	1.4739	0.113831	0.00209768	0.0182653	0.068506	0.195661	0.0673428	1.68895	0.0496628	0.0242733	0.129812	0.109718	0.0702689	0.135798	0.0783625	4.71862
D-126	3	2	A	0.568138	0.839437	0.135847	0.0110958	0.0162373	0.140681	0.200676	0.112849	1.4809	0.0622464	0.0146834	0.104971	0.094072	0.0749506	0.122997	0.0578994	4.03768
D-126	3	2	B	0.747947	1.1003	0.170865	0.0134582	0.0200792	0.172705	0.258532	0.157018	1.88293	0.0818447	0.0353882	0.135606	0.0716267	0.0971033	0.153406	0.0613597	5.16016
D-126	3	3	A	0.646846	1.03039	0.181295	0.0143879	0.0252116	0.107459	0.31534	0.15819	2.0812	0.0794428	0.0204087	0.171279	0.139309	0.0878832	0.155021	0.114929	5.32859
D-126	3	3	B	0.811019	1.26834	0.222127	0.0183746	0.0503113	0.127708	0.402919	0.202643	2.63435	0.101046	0.045837	0.242559	0.14066	0.119386	0.215895	0.149642	6.75281
SD-12	1	1	A	0.412034	1.38323	0.0742261	0.00317432	0.0185072	0.0860274	0.155409	0.0861589	1.17155	0.0357422	0.0172717	0.100454	0.0601283	0.0622731	0.11292	0.0668989	3.846
SD-12	1	1	B	0.724812	2.22525	0.130611	0.0105105	0.0288295	0.140515	0.242536	0.130594	1.8623	0.0686194	0.0434926	0.164839	0.114868	0.0935597	0.175381	0.110456	6.26718
SD-12	1	2	A	0.849902	2.61178	0.144285	0.00960077	0.0345298	0.168037	0.278588	0.162809	2.23922	0.0846225	0.021146	0.194128	0.145667	0.116745	0.215783	0.137118	7.41397
SD-12	1	2	B	1.26176	3.88511	0.246608	0.0144717	0.055583	0.250079	0.405562	0.233263	3.3175	0.127432	0.0554207	0.29972	0.2224	0.171896	0.31819	0.210411	11.0754
SD-12	1	3	A	0.448924	1.39689	0.0909021	0.000498171	0.0197977	0.0802671	0.163265	0.0832752	1.21452	0.0457505	0.00815192	0.105064	0.0801705	0.0634161	0.115684	0.0731109	3.98968
SD-12	1	3	B	0.547648	1.69791	0.106954	0.00678035	0.0211638	0.098769	0.19322	0.0983704	1.47229	0.0507896	0.00930331	0.126868	0.0970375	0.0765013	0.140599	0.0839333	4.82815
SD-12	2	1	A	0.674878	1.87197	0.134511	0.0045765	0.0244214	0.129334	0.24345	0.12453	1.64641	0.0595366	0.02555	0.141029	0.115283	0.0865493	0.160225	0.095578	5.53783
SD-12	2	1	B	0.796212	2.20222	0.0288358	0.00568596	0.0281698	0.151025	0.283316	0.130477	1.91675	0.0720526	0.0220407	0.156546	0.128675	0.100048	0.185257	0.112746	6.32005
SD-12	2	2	A	0.716266	2.06404	0.149703	0.00649004	0.027886	0.152372	0.25404	0.121297	1.78297	0.0542318	0.0120562	0.145753	0.122332	0.101639	0.18835	0.109732	6.00916
SD-12	2	2	B	0.492401	1.38251	0.0809673	0.000803892	0.0204686	0.0972531	0.18248	0.0920321	1.2038	0.0438122	0.00851034	0.105421	0.0876052	0.0685407	0.126729	0.0716444	4.06498
SD-12	2	3	A	0.710739	1.97619	0.135342	0.00538452	0.0249957	0.130869	0.246082	0.133956	1.71318	0.0560212	0.0296675	0.151679	0.122295	0.0929642	0.170569	0.0990296	5.79897
SD-12	2	3	B	0.961796	2.60925	0.165199	0.00600235	0.0322486	0.173215	0.313152	0.16285	2.28606	0.0818738	0.0415045	0.197143	0.143433	0.123366	0.226627	0.135083	7.6588
SD-12	3	1	A	1.14209	2.52921	0.171195	0.0153474	0.135754	0.202838	0.2671	0.161711	2.32509	0.0809642	0.0216075	0.181728	0.144612	0.109877	0.197378	0.0966314	7.78314
SD-12	3	1	B	1.0955	2.40013	0.114785	0.014254	0.150677	0.170354	0.264137	0.154652	2.22927	0.0812453	0.0225205	0.172113	0.0528651	0.091529	0.169471	0.106709	7.29021
SD-12	3	2	A	0.721494	1.66455	0.110739	0.00409954	0.0585111	0.116752	0.184071	0.0995494	1.47321	0.0423799	0.00668481	0.101385	0.0865093	0.0622374	0.112327	0.0702305	4.91473
SD-12	3	2	B	1.07726	2.42726	0.161337	0.00736521	0.0923747	0.186627	0.26602	0.140876	2.20385	0.0755599	0.0188847	0.158148	0.123437	0.0934842	0.0645728	0.094167	7.19122
SD-12	3	3	A	0.964992	2.12911	0.170624	0.00873085	0.0288201	0.115449	0.257579	0.136232	2.09236	0.0710232	0.02889	0.141465	0.0958161	0.0929804	0.171847	0.107537	6.61346
SD-12	3	3	B	0.929972	1.89423	0.156526	0.0115652	0.0307854	0.119685	0.220892	0.0955755	2.06202	0.0578932	0.0378353	0.145917	0.0834381	0.0910844	0.168365	0.105874	6.21166
SD-61	1	1	A	0.692963	1.43729	0.0669859	0	0.0114182	0.0638712	0.264924	0.0762501	1.80406	0.0440286	0	0.109831	0.0682039	0.0651117	0.121115	0.0642637	4.89032
SD-61	1	1	B	0.669282	1.4265	0.0677349	0	0.0105828	0.0593976	0.247294	0.0672105	1.73261	0.0417414	0	0.103771	0.0648194	0.0617376	0.11508	0.0514485	4.71921
SD-61	1	2	A	1.01299	2.29049	0.162172	0.00889153	0.088253	0.164042	0.266646	0.168516	2.53174	0.0826766	6.2228e-05	0.17397	0.108737	0.0978665	0.160907	0.110539	7.4285
SD-61	1	2	B	1.92301	4.49612	0.322034	0.0102369	0.148712	0.331279	0.487464	0.321934	4.80692	0.13023	0.000886933	0.351456	0.216538	0.185715	0.2781	0.214668	14.2253
SD-61	1	3	A	1.04013	2.52449	0.163253	0.000775408	0.0271044	0.114049	0.313317	0.150247	2.44115	0.0691495	0.000230306	0.15768	0.0987458	0.0992752	0.181078	0.10203	7.48271
SD-61	1	3	B	0.895477	2.27345	0.138672	0.000156697	0.0240955	0.100256	0.269017	0.138338	2.11821	0.0541397	0.00286097	0.144174	0.0936448	0.0827456	0.149984	0.0800189	6.56524
SD-61	2	1	A	1.02089	2.4511	0.131057	0.00573884	0.0174109	0.116937	0.260688	0.128551	1.71853	0.0570414	0.00164966	0.126307	0.0710632	0.0789391	0.145206	0.0683019	6.39942
SD-61	2	1	B	1.10581	2.58045	0.139725	0.000537812	0.032285	0.158077	0.272096	0.133014	1.78831	0.0420587	0.00271826	0.128176	0.0757166	0.0815229	0.149716	0.0950829	6.7853
SD-61	2	2	A	1.08402	1.90737	0.0827626	0	0.0218876	0.132086	0.323449	0.0808668	1.75567	0.0548577	0	0.123822	0.0718332	0.0694259	0.129584	0.0704433	5.90807
SD-61	2	2	B	0.88578	1.6209	0.0719579	0	0.022383	0.113295	0.278951	0.0735611	1.38836	0.0408634	0	0.0927408	0.0522549	0.0554085	0.0964666	0.0471209	4.84005
SD-61	2	3	A	0.774508	1.75022	0.0955078	0.00119379	0.0145367	0.111689	0.178394	0.0682669	1.19787	0.0394459	0.000606706	0.0872807	0.0520369	0.0551526	0.100293	0.0516143	4.57862
SD-61	2	3	B	1.12711	2.66521	0.1394	0.00146567	0.0326089	0.160104	0.255394	0.122088	1.73693	0.0667731	0.00351539	0.119101	0.0662607	0.0798424	0.145603	0.0752724	6.79668
SD-61	3	1	A	0.67756	1.71603	0.115701	0.000320369	0.0232165	0.0910812	0.235013	0.113667	1.55303	0.0475261	0.00125688	0.08138	0.0267015	0.0731891	0.133187	0.0722664	4.96113
SD-61	3	1	B	0.660114	1.74967	0.108488	0.000362715	0.0414234	0.116577	0.238965	0.112739	1.55745	0.0512935	0.000113891	0.114394	0.0657843	0.0730783	0.132818	0.0713964	5.09467
SD-61	3	2	A	0.47034	1.21784	0.0775917	0.000820263	0.0197127	0.0603565	0.183869	0.0790382	1.07363	0.0353097	0.00184667	0.0835613	0.052732	0.0511153	0.0924136	0	3.50017
SD-61	3	2	B	0.858813	2.27234	0.111242	0.000229367	0.0318222	0.113054	0.30965	0.139141	1.99925	0.061446	0.00501027	0.140223	0.0783056	0.0945641	0.171648	0.0900021	6.47674
SD-61	3	3	A	0.875929	2.26548	0.131927	0.00348358	0.0310914	0.118453	0.292891	0.144057	1.98038	0.051914	0.00334861	0.152632	0.102259	0.090312	0.165927	0.0899555	6.50003
SD-61	3	3	B	0.67644	1.73014	0.103075	0.0007047	0.0220154	0.0902421	0.239758	0.111354	1.55663	0.0517399	0.00161776	0.119389	0.0807923	0.0712178	0.130631	0.0703299	5.05608
SD-126	1	1	A	0.809275	2.61513	0.139096	0.00295918	0.0204493	0.0751817	0.337461	0.175983	2.60978	0.0808513	0.0023008	0.192987	0.0969462	0.0979597	0.174826	0.0893586	7.52054
SD-126	1	1	B	0.761111	2.5101	0.144414	5.3376e-05	0.0245634	0.0974724	0.320295	0.169337	2.51579	0.0700634	0.00152863	0.187124	0.0956658	0.097635	0.176778	0.0853279	7.25726
SD-126	1	2	A	0.491362	1.68077	0.0947593	0.000152214	0.0177966	0.0517022	0.205535	0.0982957	1.73562	0.0411765	0.00010394	0.116145	0.0467419	0.0689749	0.122345	0.0627061	4.83419
SD-126	1	2	B	0.706428	2.39254	0.126191	0.000935895	0.0188478	0.0653512	0.278861	0.152274	2.36621	0.0676299	0.000126126	0.167684	0.0832883	0.0934611	0.166679	0.0858858	6.77239
SD-126	1	3	A	0.621385	2.16848	0.116717	0.00154185	0.0208048	0.0710266	0.249158	0.138114	2.18422	0.0588514	0.000653471	0.115655	0.0308441	0.0842246	0.150288	0.0780473	6.09
SD-126	1	3	B	0.710512	2.50703	0.138694	0.00135248	0.0216525	0.0805053	0.275923	0.154641	2.50049	0.0603902	0.00148726	0.164979	0.0755102	0.0950593	0.170592	0.0886959	7.04752
SD-126	2	1	A	0.944282	2.2836	0.17449	0.00299446	0.0261739	0.121873	0.277758	0.14386	2.52741	0.0776526	0.0031812	0.175029	0.0800288	0.100466	0.176054	0.0975088	7.21237
SD-126	2	1	B	0.938217	2.37194	0.180866	0.00266112	0.0322333	0.123653	0.275215	0.150738	2.55944	0.0794797	4.84248e-05	0.181118	0.109708	0.101038	0.17438	0.0980129	7.37874
SD-126	2	2	A	1.13721	2.37629	0.19202	0.00072995	0.0352871	0.17504	0.285582	0.158336	2.36296	0.0859046	0.00230194	0.169999	0.113544	0.108249	0.184811	0.0995266	7.48779
SD-126	2	2	B	0.675574	1.40605	0.0962968	0.00298949	0.0206573	0.115092	0.195341	0.0908177	1.40867	0.0511639	0.001041	0.103742	0.0713084	0.065175	0.111202	0.0522778	4.46739
SD-126	2	3	A	0.765143	1.40548	0.1235	0.00285002	0.0186959	0.11361	0.201706	0.0962144	1.49498	0.0542164	0.00358646	0.0963049	0.0560112	0.0645662	0.109417	0.0659128	4.67219
SD-126	2	3	B	1.25384	2.49675	0.194776	0.00283995	0.0267065	0.193777	0.304497	0.165898	2.42031	0.0868944	0.00325627	0.180048	0.128531	0.110997	0.190991	0.107315	7.86742
SD-126	3	1	A	0.593967	1.46605	0.0734395	0.00266181	0.0113396	0.0493266	0.177139	0.108155	1.70485	0.0580796	0.000803314	0.114627	0.062404	0.0486685	0.0785086	0.0489676	4.59899
SD-126	3	1	B	0.708072	1.80366	0.0829495	0.00263648	0.0107997	0.0570992	0.201695	0.130253	2.06361	0.0686172	0.000997461	0.134063	0.0838081	0.0651774	0.108344	0.0541178	5.5759
SD-126	3	2	A	0.641789	1.46484	0.0824956	0.000358746	0.0111655	0.0695017	0.177812	0.0997066	1.52341	0.0517243	0.000727158	0.10641	0.0716906	0.0524113	0.0938343	0.0507775	4.49865
SD-126	3	2	B	0.801023	1.85356	0.104455	9.29399e-05	0.0141147	0.0861524	0.210859	0.118173	1.8802	0.0648367	0.000158542	0.125831	0.0738683	0.0691429	0.116804	0.0601168	5.57939
SD-126	3	3	A	0.435618	1.03484	0.0574662	0.000129536	0.00888315	0.0414801	0.133064	0.073639	1.10997	0.0386316	3.54724e-05	0.0737488	0.0367302	0.0413724	0.0735967	0.0341349	3.19334
SD-126	3	3	B	0.690539	1.67289	0.0936555	0.00153599	0.00998626	0.0790236	0.193878	0.109445	1.73064	0.0594263	0.00058703	0.125839	0.0689991	0.065076	0.113226	0.0568853	5.07163
